# Supplementary material for: Characterisation of the Small RNAs in the Biomedically Important Green-Bottle Blowfly Lucilia sericata
Source: PLoS One. 2015 Mar 24;10(3):e0122203. doi: 10.1371/journal.pone.0122203 (PMC4372549; doi:10.1371/journal.pone.0122203)
Supplement: S1 Table — (XLSX) [file pone.0122203.s001.xlsx]

## Sheet: Sheet1
Sample	UR code	Count	% of unmapped counts	Sequence	Mapped to small RNA databases?	Species	Type of RNA	details	comments
ES	1	3183953	46.92	TGCTTGGACTACATATGGTTGAGGG		Insect	ribosomal	2S rRNA
	2	263422	3.88	GCATCGGTGGTTCAGTGGTAGAATG		Insect	transfer	Gly GCC
	3	173570	2.56	CTTGTTCCCCGGATAGTAGTTACGT	No	Insect	ribosomal	28S rRNA
	4	115724	1.71	CTGCTTGGACTACATATGGTTGAGG		Insect	ribosomal	2S rRNA
	5	101200	1.49	AGGGGCGTAGTTCAATTGGTAGAGC		Bacteria	transfer	Trp CCA
	6	80995	1.19	CTTGTTCCCCGGATAGTAGTTACTG	No	Insect	ribosomal	28S rRNA	3' mismatch (G)
	7	42321	0.62	ATCGGTGGTTCAGTGGTAGAATGCT		Insect	transfer	Gly GCC
	8	38256	0.56	AGGTCACCAGTTCGACTCCGGTAGC		Bacteria	transfer	Thr TGT
	9	37081	0.55	GCCCGGCTAGCTCAGTCGGTAGAGC		Insect	transfer	Lys CTT
	10	33237	0.49	TTAATGCTGAGATGTGATGACGAAC	No	Bacteria	ribosomal	23S rRNA	Proteus mirabilis
SG	1	2199896	49.56	TGCTTGGACTACATATGGTTGAGGG		Insect	ribosomal	2S rRNA
	2	140710	3.17	GCATCGGTGGTTCAGTGGTAGAATG		Insect	transfer	Gly GCC
	3	98606	2.22	GCATCCGTAGCTCAGCTGGATAGAG		Bacteria	transfer	Arg ACG
	4	56139	1.26	CTGCTTGGACTACATATGGTTGAGG		Insect	ribosomal	2S rRNA
	5	47323	1.07	CTATATGCTGAGGTCTGATGACGAG	No	Bacteria	ribosomal	23S rRNA	Providencia alcalifaciens
	6	43998	0.99	AGTAGGTCACCAGTTCGACTCCGGT		Bacteria	transfer	Thr TGT
	7	35528	0.8	AGGGGCGTAGTTCAATTGGTAGAGC		Bacteria	transfer	Trp CCA
	8	29378	0.66	GGCGCGTTAGCAAAGCGGTTATGCA		Bacteria	transfer	Cys GCA
	9	24746	0.56	AGGTCACCAGTTCGACTCCGGTAGC		Bacteria	transfer	Thr TGT
	10	21370	0.48	CTTGTTCCCCGGATAGTAGTTACGT	No	Insect	ribosomal	28S rRNA
GUT	1	523256	6.92	GCATCGGTGGTTCAGTGGTAGAATGC		Insect	transfer	Gly GCC
	2	442031	5.84	CTTGTTCCCCGGATAGTAGTTACGTA	No	Insect	ribosomal	28S rRNA
	3	361500	4.78	TGCTTGGACTACATATGGTTGAGGGT		Insect	ribosomal	2S rRNA
	4	304672	4.03	CTTGTTCCCCGGATAGTAGTTACGTT	No	Insect	ribosomal	28S rRNA	3' mismatch (T)
	5	263640	3.49	CTTGTTCCCCGGATAGTAGTTACTGG	No	Insect	ribosomal	28S rRNA	3' mismatches (GG)
	6	96029	1.27	CTTGTTCCCCGGATAGTAGT	No	Insect	ribosomal	28S rRNA
	7	92235	1.22	ATCTTGTTCCCCGGATAGTAGTTACG	No	Insect	ribosomal	28S rRNA
	8	69081	0.91	TTGTGGAACTTTCTTGCTAAAATTTT		Insect	ribosomal	LSU
	9	66031	0.97	TCTTGTTCCCCGGATAGTAGTTACGT	No	Insect	ribosomal	28S rRNA
	10	57253	0.76	ATCGGTGGTTCAGTGG	No	Insect	transfer	Gly GCC
CROP	1	1143409	15.27	CTATATGCTGAGGTCTGATGACGAGT	No	Bacteria	ribosomal	23S rRNA	Providencia alcalifaciens
	2	320152	4.28	CTACATGCTGAGGTCTGATGACGAGT	No	Bacteria	ribosomal	23S rRNA	Providencia rettgeri (1 mismatch)
	3	295099	3.94	AGTAGGTCACCAGTTCGACTCCGGTA		Bacteria	transfer	Thr TGT
	4	273419	3.65	TTAATGCTGAGATGTGATGACGAACC	No	Bacteria	ribosomal	23S rRNA	Proteus mirabilis
	5	245291	3.28	TGCTTGGACTACATATGGTTGAGGGT		Insect	ribosomal	2S rRNA
	6	232327	3.1	CTAATGCTGAGGTCTGATGACGAGTC	No	Bacteria	ribosomal	23S rRNA	Providencia alcalifaciens (5' mismatches)
	7	159324	2.13	GCATCCGTAGCTCAGCTGGATAGAGT		Bacteria	transfer	Arg ACG
	8	152536	2.04	AGGGGCGTAGTTCAATTGGTAGAGCA		Bacteria	transfer	Trp CCA
	9	146919	1.96	GGCGCGTTAGCAAAGCGGTTATGCAC		Bacteria	transfer	Cys GCA
	10	131734	1.76	ACTATATGCTGAGGTCTGATGACGAG	No	Bacteria	ribosomal	23S rRNA	Providencia alcalifaciens
