# Supplementary material for: Characterisation of the Small RNAs in the Biomedically Important Green-Bottle Blowfly Lucilia sericata
Source: PLoS One. 2015 Mar 24;10(3):e0122203. doi: 10.1371/journal.pone.0122203 (PMC4372549; doi:10.1371/journal.pone.0122203)
Supplement: S2 Table — (XLSX) [file pone.0122203.s002.xlsx]

## Sheet: Sheet1
	ES			SG			GUT			CROP
RNA subtype	Count	% of all counts	fragment	Count	% of all counts	fragment	Count	% of all counts	fragment	Count	% of all counts	fragment
Ala AGC	1726	0.00340878	1 to 25	2259	0.0103267	1 to 25	12837	0.0109453	1 to 26	1237	0.0153126	1 to 24
Ala TGC	903	0.00178339	1 to 25	121	0.000553133	1 to 25	729	0.000621571	1 to 23	61	0.000755109	1 to 23
Arg CCT	3218	0.00635543	35 to 57	104	0.00047542	35 to 57	5686	0.00484808	39 to 64	162	0.00200537	39 to 64
Arg GCG	2448	0.00483471	30 to 54	114	0.000521133	30 to 54	4	3.41054e-06	29 to 54	45	0.000557048	29 to 54
Arg ACG	587	0.0011593	1 to 25	214	0.000978268	39 to 63	32561	0.0277626	30 to 55	469	0.00580568	39 to 64
Arg TCG	376	0.000742586	42 to 66	385	0.00175997	1 to 24	2822	0.00240614	42 to 67	233	0.00288427	42 to 67
Arg TCT	18	3.55493e-05	35 to 57	7	3.19994e-05	42 to 66	152	0.0001296	42 to 67	6	7.42731e-05	42 to 67
Asn GTT	1485	0.00293282	49 to 65	150	0.000685702	30 to 54	1568	0.00133693	31 to 56	22	0.000272335	29 to 54
Asp GTC	58818	0.116163	1 to 25	5158	0.023579	1 to 25	69068	0.0588898	1 to 26	2743	0.0339552	1 to 26
Cys GCA	2082	0.00411187	3 to 27	308	0.00140797	1 to 25	31858	0.0271632	1 to 26	1501	0.0185806	1 to 26
Gln TTG	1072	0.00211716	1 to 25	707	0.00323194	1 to 25	4351	0.00370981	1 to 26	204	0.00252528	1 to 26
Gln CTG	183	0.000361418	1 to 25	250	0.00114284	1 to 25	844	0.000719624	1 to 26	84	0.00103982	1 to 26
Glu TTC	5520	0.0109018	1 to 25	532	0.00243196	1 to 25	7852	0.00669489	1 to 26	1460	0.0180731	1 to 26
Glu CTC	5102	0.0100763	1 to 25	3004	0.0137323	1 to 25	9018	0.00768906	1 to 26	615	0.00761299	1 to 26
Gly GCC	313437	0.619026	1 to 25	154047	0.704202	1 to 25	649543	0.553823	1 to 26	51405	0.636334	1 to 26
Gly TCC	2538	0.00501245	1 to 25	532	0.00243196	1 to 25	4342	0.00370214	1 to 26	174	0.00215392	1 to 26
His GTG	26593	0.0525201	1 to 25	4686	0.0214213	1 to 25	110320	0.0940627	1 to 26	1920	0.0237674	1 to 26
Ile AAT	2151	0.00424814	36 to 58	61	0.000278852	41 to 65	11543	0.00984196	43 to 68	251	0.00310709	43 to 68
Ile TAT	134	0.000264645	69 to 93	25	0.000114284	69 to 93	1152	0.000982235	64 to 94	18	0.000222819	69 to 94
Leu AAG	183	0.000361418	40 to 64	28	0.000127998	39 to 63	459	0.000391359	39 to 64	8	9.90307e-05	43 to 65
Leu CAA	128	0.000252795	1 to 25	63	0.000287995	1 to 25	665	0.000567002	98 to 123	29	0.000358986	1 to 26
Leu TAG	126	0.000248845	39 to 63	31	0.000141712	39 to 63	274	0.000233622	39 to 64	15	0.000185683	1 to 26
Leu TAA	87	0.000171822	1 to 25	37	0.00016914	30 to 54	108	9.20846e-05	29 to 54	17	0.00021044	30 to 55
Leu CAG	30	5.92488e-05	1 to 25				108	9.20846e-05	40 to 65	3	3.71365e-05	45 to 71
Lys CTT	44067	0.0870306	1 to 25	8837	0.040397	1 to 25	68078	0.0580457	1 to 26	2473	0.0306129	1 to 26
Lys TTT	6706	0.0132441	1 to 25	13672	0.0624994	1 to 25	40382	0.0344311	1 to 26	8454	0.104651	1 to 26
Met CAT	975	0.00192559	1 to 25	1429	0.00653245	1 to 25	6862	0.00585078	1 to 26	763	0.00944506	1 to 26
Phe GAA	184	0.000363393	36 to 60	147	0.000671988	51 to 73	4804	0.00409606	42 to 67	117	0.00144832	51 to 73
Pro CGG	9183	0.0181361	1 to 25	4079	0.0186465	1 to 25	35413	0.0301944	1 to 26	1512	0.0187168	1 to 26
Pro TGG	3575	0.00706049	1 to 25	2558	0.0116935	1 to 25	9733	0.0082987	1 to 26	584	0.00722924	1 to 26
Pro AGG	173	0.000341668	3 to 37	296	0.00135312	1 to 25	2851	0.00243086	1 to 26	115	0.00142357	1 to 27
SeC TCA	325	0.000641862	36 to 60	33	0.000150854	36 to 60	135	0.000115106	59 to 84	2	2.47577e-05	58 to 83
Ser AGA	2425	0.00478928	1 to 25	1332	0.00608903	1 to 25	5727	0.00488304	1 to 25	644	0.00797197	1 to 24
Ser CGA	1254	0.0024766	39 to 63	21	9.59982e-05	38 to 62	2921	0.00249055	39 to 64	113	0.00139881	1 to 24
Ser TGA	247	0.000487815	1 to 25	21	9.59982e-05	38 to 62	150	0.000127895	1 to 25	8	9.90307e-05	1 to 24
Ser GCT	152	0.000300194	1 to 23	81	0.000370279	1 to 25	665	0.000567002	53 to 78	53	0.000656079	1 to 24
Thr AGT	725	0.00143185	1 to 25	67	0.00030628	57 to 81	3301	0.00281455	40 to 65	19	0.000235198	39 to 64
Thr TGT	197	0.000389067	41 to 65	13	5.94275e-05	40 to 64	718	0.000612192	38 to 63	56	0.000693215	41 to 66
Thr CGT	15	2.96244e-05	1 to 24	2	9.14269e-06	1 to 25	46	3.92212e-05	1 to 24	1	1.23788e-05	1 to 24
Trp CCA	57	0.000112573	36 to 60				947	0.000807445	37 to 62	22	0.000272335	38 to 63
Tyr GTA	97	0.000191571	63 to 87				6425	0.00547818	63 to 88	153	0.00189396	63 to 88
Val CAC	4160	0.00821584	1 to 25	5340	0.024411	1 to 25	14844	0.0126565	1 to 26	910	0.0112647	1 to 26
Val AAC	1465	0.00289332	1 to 25	3614	0.0165208	1 to 25	4477	0.00381725	1 to 26	1116	0.0138148	1 to 26
Val TAC	802	0.00158392	1 to 25	203	0.000927983	1 to 25	1873	0.00159699	1 to 26	608	0.00752634	1 to 26
Unknown	610	0.00120473		4186	0.0191357		619	0.000527781		378	0.0046792
Total tRNA	506339	1		218754	1		1172835	1		80783	1
