# Supplementary material for: Characterisation of the Small RNAs in the Biomedically Important Green-Bottle Blowfly Lucilia sericata
Source: PLoS One. 2015 Mar 24;10(3):e0122203. doi: 10.1371/journal.pone.0122203 (PMC4372549; doi:10.1371/journal.pone.0122203)
Supplement: S3 Table — (XLSX) [file pone.0122203.s003.xlsx]

## Sheet: Sheet1
		ES		SG		GUT		CROP
miRBase match	Species	Count	% all counts	Count	% all counts	Count	% all counts	Count	% all counts
dme-miR-10-5p	insect	1054	0.464522	411	0.0255836	7011	0.309045	462	0.0408127
tca-miR-263a	insect	337	0.148524	4694	0.292188	468	0.0206295	1123	0.0992049
dme-miR-184-3p	insect	233	0.102688	1142	0.0710862	1825	0.0804461	1431	0.126413
dme-miR-31a-5p	insect	207	0.0912296	2923	0.181948	3475	0.153178	911	0.080477
dme-miR-956-3p	insect	175	0.0771265	94	0.00585123	3982	0.175527	123	0.0108657
dme-miR-275-3p	insect	52	0.0229176	511	0.0318083	365	0.0160892	678	0.059894
sha-miR-716b	* rRNA?	41	0.0180696	170	0.010582	1551	0.0683682	270	0.0238516
dps-miR-31b	insect	35	0.0154253	3	0.000186741	413	0.0182051	13	0.00114841
dme-miR-10-3p	insect	29	0.012781	37	0.00230314	1126	0.0496341	38	0.00335689
dme-miR-14-3p	insect	21	0.00925518	128	0.00796763	160	0.00705281	247	0.0218198
dme-miR-8-3p	insect	15	0.00661084	2532	0.15761	436	0.0192189	1723	0.152208
aae-miR-305-5p	insect	10	0.00440723	117	0.00728291	148	0.00652385	99	0.00874558
dme-miR-276a-3p	insect	9	0.00396651	269	0.0167445	151	0.00665609	1494	0.131979
dme-miR-375-3p	insect	7	0.00308506	223	0.0138811	150	0.00661201	10	0.000883392
dme-miR-2b-3p	insect	6	0.00264434	139	0.00865235	71	0.00312968	121	0.010689
dme-miR-958-3p	insect	5	0.00220361			48	0.00211584
dme-bantam-3p	insect	4	0.00176289	1060	0.0659819	612	0.026977	984	0.0869258
dme-miR-281-3p	insect	4	0.00176289	14	0.00087146	37	0.00163096	3	0.000265018
mse-miR-283	insect	3	0.00132217	54	0.00336134	124	0.00546593	14	0.00123675
lmi-miR-8-5p	insect	2	0.000881446	332	0.020666	30	0.0013224	178	0.0157244
aga-miR-11	insect	2	0.000881446	25	0.00155618	32	0.00141056	41	0.00362191
dme-miR-6-3p	insect	2	0.000881446	2	0.000124494	1	4.408e-05	4	0.000353357
hsa-miR-486-5p	mammal	2	0.000881446	1	6.22471e-05			1	8.83392e-05
dme-miR-92b-3p	insect	1	0.000440723	302	0.0187986	21	0.000925681	231	0.0204064
dme-miR-286-5p	insect	1	0.000440723	217	0.0135076	53	0.00233624	74	0.0065371
dme-miR-279-3p	insect	1	0.000440723	37	0.00230314	7	0.00030856	10	0.000883392
dme-miR-33-5p	insect	1	0.000440723	25	0.00155618	139	0.00612713	19	0.00167845
dme-miR-316-5p	insect	1	0.000440723	15	0.000933707	28	0.00123424	55	0.00485866
aae-miR-13-3p	insect	1	0.000440723	11	0.000684718	14	0.000617121	4	0.000353357
dme-miR-996-3p	insect	1	0.000440723	9	0.000560224	2	8.81601e-05	2	0.000176678
dme-miR-988-3p	insect	1	0.000440723	8	0.000497977			9	0.000795053
dme-miR-965-3p	insect	1	0.000440723	2	0.000124494	2	8.81601e-05
dme-miR-34-5p	insect	1	0.000440723	2	0.000124494			4	0.000353357
dme-miR-9a-3p	insect	1	0.000440723					3	0.000265018
rno-miR-146b-5p	mammal	1	0.000440723					1	8.83392e-05
lgi-miR-2c	other	1	0.000440723
gga-miR-30c	mammal	1	0.000440723
dme-miR-9a-5p	insect			114	0.00709617	44	0.00193952	191	0.0168728
dme-miR-1-3p	insect			36	0.0022409	6	0.00026448	279	0.0246466
api-miR-315	insect			36	0.0022409			56	0.004947
dme-miR-999-3p	insect			34	0.0021164	22	0.000969761	27	0.00238516
ame-miR-317	insect			29	0.00180517	8	0.00035264	56	0.004947
dme-miR-252-5p	insect			27	0.00168067	1	4.408e-05	34	0.00300353
dme-miR-9a-5p	insect			25	0.00155618	6	0.00026448	47	0.00415194
ame-miR-927a	insect			20	0.00124494			25	0.00220848
dme-miR-9c-5p	insect			18	0.00112045	3	0.00013224	11	0.000971731
dme-miR-996-5p	insect			14	0.00087146	10	0.0004408	4	0.000353357
dme-miR-284-5p	insect			13	0.000809213	1	4.408e-05	8	0.000706714
mmu-miR-127-3p	mammal			13	0.000809213			5	0.000441696
dpu-miR-92	other			13	0.000809213
dme-miR-133-3p	insect			10	0.000622471	1	4.408e-05	8	0.000706714
mmu-miR-181a-5p	mammal			10	0.000622471			1	8.83392e-05
dme-miR-5-5p	insect			9	0.000560224	8	0.00035264	5	0.000441696
ame-miR-190	insect			9	0.000560224	3	0.00013224	1	8.83392e-05
dme-miR-277-3p	insect			9	0.000560224			13	0.00114841
dme-miR-278-3p	insect			8	0.000497977	3	0.00013224	16	0.00141343
mmu-miR-138-5p	mammal			8	0.000497977			2	0.000176678
dme-miR-9a-5p	insect			8	0.000497977
hsa-let-7c	mammal			7	0.00043573			1	8.83392e-05
dme-miR-281-1-5	insect			6	0.000373483	34	0.00149872	1	8.83392e-05
hsa-miR-22-3p	mammal			5	0.000311236			5	0.000441696
dme-miR-995-3p	insect			4	0.000248988	21	0.000925681	22	0.00194346
hsa-miR-26a-5p	mammal			4	0.000248988	1	4.408e-05	4	0.000353357
dme-miR-993-3p	insect			4	0.000248988	1	4.408e-05	4	0.000353357
dme-miR-9b-5p	insect			4	0.000248988	1	4.408e-05	3	0.000265018
dme-miR-957-3p	insect			4	0.000248988			9	0.000795053
mmu-miR-6234	mammal			3	0.000186741	5	0.0002204	2	0.000176678
dme-miR-184-5p	insect			3	0.000186741	2	8.81601e-05	1	8.83392e-05
dme-miR-987-5p	insect			3	0.000186741	2	8.81601e-05
dme-miR-34-3p	insect			3	0.000186741			11	0.000971731
mmu-miR-125a-5p	mammal			3	0.000186741			2	0.000176678
cqu-miR-317-5p	insect			3	0.000186741			1	8.83392e-05
aga-miR-92a	insect			2	0.000124494	1	4.408e-05	9	0.000795053
dme-miR-263a-3p	insect			2	0.000124494	1	4.408e-05	2	0.000176678
dme-miR-316-3p	insect			2	0.000124494	1	4.408e-05	2	0.000176678
dme-miR-306-5p	insect			2	0.000124494	1	4.408e-05
dme-miR-981-3p	insect			2	0.000124494			8	0.000706714
mmu-miR-434-3p	mammal			2	0.000124494			1	8.83392e-05
ptc-miR-166i	plant			2	0.000124494
mmu-miR-212-3p	mammal			2	0.000124494
dme-miR-970-3p	insect			1	6.22471e-05	7	0.00030856	24	0.00212014
mmu-miR-191-5p	mammal			1	6.22471e-05	1	4.408e-05	1	8.83392e-05
tca-miR-932-5p	insect			1	6.22471e-05	1	4.408e-05	1	8.83392e-05
dpu-miR-100	insect			1	6.22471e-05	1	4.408e-05
dme-miR-1000-5p	insect			1	6.22471e-05			3	0.000265018
hsa-let-7f-5p	mammal			1	6.22471e-05			1	8.83392e-05
dme-miR-137-3p	insect			1	6.22471e-05			1	8.83392e-05
dme-miR-308-5p	insect			1	6.22471e-05			1	8.83392e-05
cel-miR-238-3p	worm			1	6.22471e-05
bta-miR-150	mammal			1	6.22471e-05
ssc-miR-181b	mammal			1	6.22471e-05
bta-miR-181c	mammal			1	6.22471e-05
mmu-miR-1839-3p	mammal			1	6.22471e-05
hsa-miR-223-3p	mammal			1	6.22471e-05
hsa-miR-99a-5p	mammal			1	6.22471e-05
mmu-miR-99b-5p	mammal			1	6.22471e-05
dme-miR-124-5p	insect			1	6.22471e-05
aga-miR-125	insect			1	6.22471e-05
dme-miR-284-3p	insect			1	6.22471e-05
dme-miR-318-3p	insect			1	6.22471e-05
dme-miR-iab-4-5p	insect			1	6.22471e-05
dme-miR-998-3p	insect					5	0.0002204	7	0.000618375
ssc-miR-7	mammal					1	4.408e-05
dme-miR-9b-3p	insect					1	4.408e-05
mmu-miR-204-5p	mammal							3	0.000265018
rno-miR-423-5p	mammal							2	0.000176678
hsa-let-7b-5p	mammal							1	8.83392e-05
hsa-miR-15a-5p	mammal							1	8.83392e-05
hsa-miR-16-5p	mammal							1	8.83392e-05
mmu-miR-182-5p	mammal							1	8.83392e-05
mmu-miR-203-3p	mammal							1	8.83392e-05
ptr-miR-23b	mammal							1	8.83392e-05
bta-miR-30a-5p	mammal							1	8.83392e-05
bta-miR-30e-5p	mammal							1	8.83392e-05
mmu-miR-3102-3p	mammal							1	8.83392e-05
mmu-miR-384-3p	mammal							1	8.83392e-05
oar-miR-431	mammal							1	8.83392e-05
hsa-miR-652-3p	mammal							1	8.83392e-05
mmu-miR-674-5p	mammal							1	8.83392e-05
dre-miR-10c	insect							1	8.83392e-05
dme-miR-276-5p	insect							1	8.83392e-05
dme-miR-282-5p	insect							1	8.83392e-05
dme-miR-2a-2-5p	insect							1	8.83392e-05
dme-miR-4-3p	insect							1	8.83392e-05
dps-miR-927-3p	insect							1	8.83392e-05
